# Supplementary material for: The Impact of School Meal Programs on Educational Outcomes in African Schoolchildren: A Systematic Review
Source: Int J Environ Res Public Health. 2022 Mar 19;19(6):3666. doi: 10.3390/ijerph19063666 (PMC8948774; doi:10.3390/ijerph19063666)
Supplement: Supplementary file 1 [file ijerph-19-03666-s001.zip]

Archive with 1 entries (1 files):
- Figure S1 - PRISMA checklist.pdf
